# Supplementary material for: Network Analysis of Depressive Symptoms and Meaning in Life and Their Association with Health-Related Quality of Life Among South Korean Older Adults
Source: Healthcare (Basel). 2025 Sep 12;13(18):2281. doi: 10.3390/healthcare13182281 (PMC12469548; doi:10.3390/healthcare13182281)
Supplement: Supplementary file 1 [file healthcare-13-02281-s001.zip]

Archive with 1 entries (1 files):
- healthcare-3675639-SI.pdf
